# Supplementary material for: Stabilizing BiVO4 Photoanode in Bicarbonate Electrolyte for Efficient Photoelectrocatalytic Alcohol Oxidation
Source: Molecules. 2024 Mar 30;29(7):1554. doi: 10.3390/molecules29071554 (PMC11013117; doi:10.3390/molecules29071554)
Supplement: Supplementary file 1 [file molecules-29-01554-s001.zip]

Archive with 1 entries (1 files):
- molecules-2933326-supplementary.pdf
